# Supplementary material for: IFN-γ and TNF-α drive a CXCL10+ CCL2+ macrophage phenotype expanded in severe COVID-19 lungs and inflammatory diseases with tissue inflammation
Source: Genome Med. 2021 Apr 20;13:64. doi: 10.1186/s13073-021-00881-3 (PMC8057009; doi:10.1186/s13073-021-00881-3)
Supplement: Supplementary file 1 — Additional file 1: Table S1. Basic information and demography of multiple single-cell datasets. [file 13073_2021_881_MOESM1_ESM.xls]

## Sheet: single-cell datasets
Table S1. Basic information and demography of multiple single-cell datasets.
tissue	disease	dataset source	technology	number of cells
colon	healthy	Smillie, et al, Cell, 2019	10X Genomics	35670
colon	non-inflamed ulcerative colitis	Smillie, et al, Cell, 2019	10X Genomics	50275
colon	inflamed ulcerative colitis	Smillie, et al, Cell, 2019	10X Genomics	54124
ileum	Crohn's disease	Martin, et al, Cell, 2019	10X Genomics	45198
synovium	osteoarthritis	Zhang, et al, Nature Immunology, 2019	CEL-Seq2	471
synovium	rheumatoid arthritis	Zhang, et al, Nature Immunology, 2019	CEL-Seq2	2316
synovium	rheumatoid arthritis	Stephenson, et al, Nature Communication, 2018	Dropseq	8871
kidney	healthy	Arazi, et al, Nature Immunology, 2019	CEL-Seq2	155
kidney	SLE	Arazi, et al, Nature Immunology, 2019	CEL-Seq2	2523
lung	systemic sclerosis	Reyfman, et al, AJRCCM, 2019	10X Genomics	8607
lung	healthy	Reyfman, et al, AJRCCM, 2019	10X Genomics	24231
lung	hypersensitivity pneumonitis	Reyfman, et al, AJRCCM, 2019	10X Genomics	3906
lung	polymyositis	Reyfman, et al, AJRCCM, 2019	10X Genomics	4819
BALF	healthy	Liao, et al, Nature Medicine, 2020	10X Genomics	21435
BALF	mild COVID-19	Liao, et al, Nature Medicine, 2020	10X Genomics	7249
BALF	severe COVID-19	Liao, et al, Nature Medicine, 2020	10X Genomics	37234

## Sheet: demograhic characteristics
Table S1. Basic information and demography of multiple single-cell datasets.
Zhang, et al, RA						Martin, et al, CD
Summary		OA	leukocyte-poor RA	leukocyte-rich RA		Summary	Characteristic	Patients
Demographic variables	Age, mean	71	64.2	57.3			General data
	(Range)	(64-81)	(42-79)	(36-71)			Age (y.o.; mean ± sd)	32.7 ± 12.9
	Females, n (%)	10 (66.7)	15 (82.4)	14 (73.7)			Sex (M/F)	10/4
RA-related variables	Mean years of disease duration		15.7	5.5*			Disease duration (y.; mean ± sd)	9.1 ± 9.3
	(range)		(<1-51)	(<1-29)			Smokers - no. (%)	1 (7)
	RF positive, n (%)		8 (47.1)	16* (84.2)			Montreal classification
	CCP positive, n (%)		10 (58.8)	14 (73.7)			Age at diagnosis - no. (%)
DMARDs	Prednisone, n (%)		10 (55.6)	4* (22.2)			A1 below 16 y.o.	3 (21)
	Methotrexate, n (%)		7 (41.2)	3 (15.8)			A2 between 17 and 40 y.o.	10 (71)
	TNFi, n (%)		4 (23.5)	2 (10.5)			A3 above 40 y.o.	1 (7)
	Rituximab, n (%)		0 (0)	1 (5.3)			Behavior - no. (%)
	Abatacept, n (%)		1 (5.9)	1 (5.3)			B1 non-stricturing, non-penetrating	0 (0)
	Tofacitinib, n (%)		2 (11.8)	1 (5.3)			B2 stricturing	12 (86)
							B3 penetrating	2 (15)
Arazi, et al, SLE							Lab data
Summary	SLE Patients	Controls					Hemoglobin (g/dL; mean ± sd)	13.2 ± 1.6
Age, years	34 ± 11	35 ± 7					Platelets (G/L; mean ± sd)	286 ± 102
Female, n (%)	21 (88)	6 (60)					Albumin (g/dL; mean ± sd)	3.7 ± 0.5
SLEDAI	13.5 ± 7	ND					CRP (mg/L; mean ± sd)	25.5 ± 24.7
dsDNA IU/mL	298 ± 407	ND					Medication at time of surgery - no. (%)
C3 mg/dL	70 ± 25	ND					Antibiotics	4 (29)
C4 mg/dL	11 ± 7.5	ND					5-ASA	6 (36)
Hydroxychloroquine, n (%)	18 (75)	0					6-mercaptorurine	4 (29)
Mycophenolate mofetil, n (%)	16 (67)	0					Corticosteroids	7 (50)
Azathioprine, n (%)	3 (13)	0					Anti-TNF⍺	10 (71)
Cyclophosphamide, n (%)	1 (4)	0
Tacrolimus, n (%)	1 (4)	0
Smillie, et al, UC
Summary	Colitis	Healthy
Sex (M/F)	10/7	7/6
Smoking (Yes/No)	7/10	7/6
Age	Aa range of ages (20 – 77 years)
Liao, et al, COVID-19 BALF
Patient	M1	M2	M3	S1	S2	S3	S4	S5	S6	S7	S8	S9	S10	HC1	HC2	HC3
Severity	Moderate	Moderate	Moderate	Severee	Critical	Critical	Critical	Critical	Critical	Severe	Critical	Critical	Critical	-	-	-
Age	36	37	35	62	66	63	65	57	46	52	73	67	65	38	24	22
Gender	Male	Female	Male	Male	Male	Male	Female	Female	Male	Male	Male	Male	Male	Female	Male	Male
Wuhan exposure	Yes	Yes	Yes	Yes	Yes	Yes	Yes	Yes	Yes	No	Yes	Yes	Yes	-	-	-
Symptom onset date / First symptom	2020-1-9 / Cough	2020-1-11 / Fever/Cough	2020-1-9 / Fever/Muscle aches	2020-1-11 / Fever/Cough	2020-1-3 / Fever/Cough	2020-1-8 / Fever/Cough	2020-1-4 / Fever/Cough/Chest distress	2020-1-21 / Dizziness/Fever/Chest distress	2020-1-21 / Fever/Cough	2020-2-8 / Fever	2020-1-20 / Fever	2020-1-17 / Fever/diarrhea	2020-1-20 / Bloating/Fever	-	-	-
Hospitalization date	2020-01-16	2020-01-16	2020-01-15	2020-01-18	2020-01-11	2020-01-15	2020-01-20	2020-01-23	2020-01-22	2020-2-11	2020-1-22	2020-1-22	2020-1-30	-	-	-
BALF sampling data	2020-01-20	2020-01-20	2020-01-22	2020-01-22	2020-01-21	2020-01-22	2020-01-29	2020-01-29	2020-02-02	2020-2-13	2020-2-2, 2-8	2020-1-29	2020-2-21	2019-1-29	2019-2-14	2019-9-12
Chronic basic disease	None	None	None	None	Hypertension	Sleep apnea	Diabetes	None	None	None	Hypertension	Hypertension	Diabetes & Hypertension	None	None	None
Medication history	None	None	None	None	Amlodipine Besylate	None	None	None	None	None	None	L-amlodipine & Bisoprolol	None	None	None	None
SARS-CoV-2 RT-qPCR (Ct) / Sample / Date	+(33.8) / Sputum / 2020-1-24	Negative	+(30) / Throat swab / 2020-01-20	+(29) / Throat swab / 2020-01-20	+(26) / Sputum / 2020-01-20	+(28.5) / Sputum / 2020-1-21	+(24.2) / Sputum / 2020-1-21	+(22.5) / Throat swab / 2020-1-21	+(30) / Sputum / 2020-1-23	+(26) / Nasal swab / 2020-2-15	+(23) / Nasal swab / 2020-1-23	+(30.9) / Throat swab / 2020-1-24	+(30.44) / Throat swab / 2020-1-30	ND	ND	ND
RBD-antibody (C.O.I.) / Date	+ (6.01) / 2020-1-22	+ (25.39) / 2020-1-30	+ (2.36) / 2020-1-29	Negative (0.55) / 2020-1-29	+ (33.59) / 2020-1-31	+ (26.1) / 2020-1-29	+ (69.49) / 2020-1-28	+ (2.72) / 2020-1-29	+ (9.36) / 2020-2-2	+ (5.98) / 2020-2-20	+ (1.19) / 2020-2-2	+ (48.92) / 2020-1-28	+ (46.16) / 2020-2-20	ND	ND	ND
Interferon aromization	2020-1-16	None	2020-1-18	2020-1-16	2020-1-14	2020-1-15	2020-1-20	2020-1-23	2020-1-22	2020-2-11	2020-1-22	2020-1-22	2020-1-30	-	-	-
Ribavirin	2020-1-16	No	2020-1-18	2020-1-16	2020-1-14	2020-1-15	2020-1-20	No	2020-1-23	2020-2-11	2020-1-22	no	no	-	-	-
Methyl-prednisolone	No	No	No	No	Yes	Yes	Yes	Yes	No	No	Yes	Yes	Yes	-	-	-
