# Supplementary material for: IFN-γ and TNF-α drive a CXCL10+ CCL2+ macrophage phenotype expanded in severe COVID-19 lungs and inflammatory diseases with tissue inflammation
Source: Genome Med. 2021 Apr 20;13:64. doi: 10.1186/s13073-021-00881-3 (PMC8057009; doi:10.1186/s13073-021-00881-3)
Supplement: Supplementary file 3 — Additional file 3: Table S2. Cell type marker genes and statistics. [file 13073_2021_881_MOESM3_ESM.xls]

## Sheet: Table S2
Table S2. Cell type marker genes and statistics.
cell type	gene	avgExpr	logFC	auc
Macrophages	CD74	4.1565	2.04769	0.869775
Macrophages	HLA-DRA	3.81217	2.85384	0.904506
Macrophages	HLA-DRB1	3.19076	2.49592	0.898454
Macrophages	HLA-DPA1	2.74544	2.0384	0.865928
Macrophages	FTL	5.97584	2.74331	0.95775
Macrophages	TYROBP	3.57162	3.27042	0.970262
Macrophages	FTH1	5.41523	2.34516	0.946996
Macrophages	HLA-DPB1	2.66157	1.97738	0.847872
Macrophages	CST3	3.34178	2.94484	0.965794
Macrophages	LYZ	3.09257	2.89642	0.941527
Macrophages	SAT1	3.24946	1.8283	0.862066
Macrophages	FCER1G	3.01667	2.77505	0.952923
Macrophages	PSAP	2.89347	2.18239	0.933538
Macrophages	TMSB10	4.34761	1.38613	0.888532
Macrophages	CTSB	2.45606	2.14643	0.906956
Macrophages	AIF1	2.19222	2.04893	0.927395
Macrophages	VIM	3.26403	1.65309	0.869022
Macrophages	S100A6	3.64989	2.12968	0.895657
Macrophages	LGALS1	2.71573	1.59581	0.842624
Macrophages	CTSD	2.72835	2.27099	0.898787
Macrophages	MS4A7	1.62497	1.55179	0.858366
Macrophages	GLUL	2.1584	1.96858	0.891652
Macrophages	S100A11	3.48132	2.66147	0.943705
Macrophages	S100A9	1.95441	1.85818	0.854639
Macrophages	LST1	1.56154	1.43119	0.853572
Macrophages	NPC2	2.22653	1.54213	0.875878
Macrophages	LGALS3	2.38556	1.95327	0.873236
Macrophages	GRN	2.23519	1.97443	0.907344
Macrophages	S100A10	2.72381	1.83306	0.86754
Macrophages	CTSL	1.89627	1.78899	0.836341
Macrophages	CTSS	2.2691	1.75986	0.90086
Macrophages	SERPINA1	1.75249	1.67458	0.857069
Macrophages	CSTB	2.61909	1.93444	0.882936
Macrophages	CTSZ	1.45837	1.28088	0.835142
Macrophages	ANXA2	1.95784	1.46081	0.844577
Macrophages	CD68	1.86131	1.77875	0.873739
Macrophages	CD63	2.43188	1.40642	0.830125
Macrophages	ANXA5	1.79258	1.39205	0.845568
Macrophages	BRI3	1.44711	1.26761	0.836641
Macrophages	SPI1	1.46178	1.35403	0.858123
Mast cells	FTH1	5.02061	1.16397	0.721641
Mast cells	RGS1	2.36276	1.13415	0.704598
Mast cells	SRGN	3.59383	1.39196	0.843922
Mast cells	JUN	2.95143	1.37267	0.750531
Mast cells	CD69	2.56141	1.63481	0.759274
Mast cells	NFKBIA	2.79645	1.40723	0.778816
Mast cells	ANXA1	3.11456	2.06201	0.870579
Mast cells	EGR1	1.63028	1.25014	0.736079
Mast cells	FOSB	2.22534	1.26626	0.753362
Mast cells	PTMA	4.15728	0.980783	0.856711
Mast cells	GLUL	2.01974	1.17086	0.725493
Mast cells	TPSAB1	5.33094	5.30901	0.970404
Mast cells	H3F3B	3.81871	1.20443	0.858233
Mast cells	LMNA	2.24053	1.55384	0.787998
Mast cells	CLU	1.92992	1.76457	0.834478
Mast cells	CD9	2.22746	1.74184	0.840404
Mast cells	CTSG	1.60585	1.60165	0.738082
Mast cells	CPA3	2.84505	2.8347	0.922275
Mast cells	VWA5A	1.78684	1.74898	0.846238
Mast cells	HPGDS	2.25203	2.21352	0.890291
Mast cells	HPGD	1.63642	1.5026	0.784488
Mast cells	ALOX5AP	1.97508	1.15388	0.737252
Mast cells	DNAJA1	2.06398	1.18642	0.748364
Mast cells	GATA2	1.43436	1.43042	0.790438
Mast cells	UBB	3.18733	1.30515	0.83196
Mast cells	CD63	2.94104	1.44853	0.828248
Mast cells	KIT	1.08912	1.08056	0.73735
Mast cells	PPP1R15A	2.21884	1.40771	0.78725
Mast cells	HSP90AB1	2.31518	1.03583	0.757001
Mast cells	EIF1	3.4758	0.528066	0.721209
Mast cells	RGS13	1.11656	1.09444	0.737344
Mast cells	SAMSN1	2.11295	1.64896	0.837175
Mast cells	SLC18A2	1.06741	1.06434	0.734155
Mast cells	KRT1	1.14713	1.14497	0.733072
Mast cells	CAPG	1.84115	1.15789	0.746748
Mast cells	DDX5	2.47896	0.908016	0.749352
Mast cells	MAOB	0.954812	0.950975	0.720861
Mast cells	LAPTM4A	2.06604	1.50298	0.833275
Mast cells	DYNLL1	2.15601	0.968856	0.7524
Mast cells	CALM2	2.15127	0.746629	0.711023
Plasma cells	JUN	2.6541	1.41674	0.782802
Plasma cells	MZB1	3.00224	2.85615	0.950528
Plasma cells	IGLC2	2.57772	2.22998	0.797631
Plasma cells	IGHA1	6.23527	5.04456	0.906217
Plasma cells	IGLC3	2.55095	2.23262	0.79217
Plasma cells	SSR4	3.64743	2.47136	0.951938
Plasma cells	HERPUD1	2.74309	2.01537	0.901605
Plasma cells	IGKC	4.50499	3.70818	0.865391
Plasma cells	IGHA2	3.38486	3.14232	0.875036
Plasma cells	FOSB	1.60783	0.851078	0.715214
Plasma cells	CD79A	1.67274	1.41564	0.846064
Plasma cells	HSPA1B	1.4448	1.05381	0.747149
Plasma cells	IER2	1.57884	0.823989	0.694507
Plasma cells	XBP1	2.42206	1.93253	0.901788
Plasma cells	HSP90B1	1.90459	1.06665	0.76413
Plasma cells	DERL3	1.91498	1.87198	0.9241
Plasma cells	BTG2	1.57188	0.984458	0.748969
Plasma cells	FCRL5	0.492521	0.461371	0.70087
Plasma cells	ITM2C	1.32207	1.15185	0.817151
Plasma cells	SEC11C	2.01583	1.67229	0.899628
Plasma cells	FKBP11	1.94747	1.71453	0.897763
Plasma cells	NR4A1	0.82888	0.597756	0.700314
Plasma cells	SDC1	0.566725	0.555968	0.726697
Plasma cells	PRDX4	1.47554	1.27594	0.859555
Plasma cells	PIM2	0.991619	0.75082	0.738744
Plasma cells	FKBP2	1.92572	1.44623	0.875671
Plasma cells	DUSP5	0.83483	0.665897	0.717675
Plasma cells	POU2AF1	0.496511	0.440388	0.692603
Plasma cells	TPD52	0.817656	0.670583	0.757437
Plasma cells	UBE2J1	1.35588	1.0388	0.811647
Plasma cells	SDF2L1	1.57132	1.20449	0.832044
Plasma cells	TMEM59	1.70587	0.865132	0.747476
Plasma cells	CD27	1.11171	0.836688	0.7536
Plasma cells	SPCS3	1.15979	0.719148	0.731484
Plasma cells	SPCS1	1.95794	1.20187	0.831387
Plasma cells	SSR3	1.60604	1.05369	0.808022
Plasma cells	ERGIC3	0.929483	0.541747	0.692981
Plasma cells	PDIA4	0.998745	0.72945	0.748907
Plasma cells	CRELD2	1.0881	0.914778	0.800129
Plasma cells	DNAJB9	1.47602	1.18472	0.826297
T cells	B2M	5.18677	0.529689	0.760868
T cells	CCL5	1.78984	1.65093	0.745539
T cells	TMSB4X	5.0595	0.887428	0.70319
T cells	LTB	1.57194	1.2186	0.729114
T cells	TRBC2	1.63173	1.50919	0.806363
T cells	TRAC	1.88558	1.77726	0.850868
T cells	CXCR4	2.12342	1.44196	0.7494
T cells	IL7R	1.54576	1.38114	0.746894
T cells	CD69	1.80305	1.25205	0.724787
T cells	IL32	2.32608	2.18073	0.882872
T cells	CD52	2.25757	0.887924	0.670365
T cells	CD2	1.50107	1.42977	0.807359
T cells	BTG1	2.96503	1.55581	0.832622
T cells	KLRB1	1.67736	1.60531	0.746416
T cells	TPT1	3.9445	0.468606	0.678429
T cells	ID2	1.35138	0.880919	0.672582
T cells	EEF1A1	4.33275	0.563901	0.765427
T cells	CD7	1.31989	1.25397	0.769173
T cells	HLA-A	3.09851	0.721248	0.712687
T cells	PTMA	3.52242	0.491139	0.702794
T cells	CD3D	1.87818	1.77307	0.860264
T cells	ZFP36L2	2.01463	1.00793	0.729801
T cells	TNFAIP3	1.24373	0.849464	0.659854
T cells	TSC22D3	2.07251	0.775953	0.670987
T cells	GIMAP7	0.83879	0.725893	0.666098
T cells	CD3E	1.37831	1.32761	0.797733
T cells	CORO1A	1.62071	1.02197	0.727154
T cells	RORA	0.803073	0.7288	0.664353
T cells	PTPRC	1.53641	0.818277	0.693241
T cells	ARHGDIB	2.0272	0.923049	0.744493
T cells	FYN	0.702825	0.639089	0.657328
T cells	CD3G	0.832488	0.795693	0.695149
T cells	ACAP1	0.884696	0.687531	0.667581
T cells	LCK	0.89977	0.841448	0.708091
T cells	EVL	1.37311	0.963395	0.730926
T cells	CD48	1.20719	0.635132	0.655538
T cells	DDX5	1.97216	0.571712	0.687065
T cells	UBA52	2.93976	0.409769	0.664454
T cells	HNRNPA1	1.89666	0.565233	0.682864
T cells	NPM1	1.86709	0.477302	0.654987
B cells	CD74	4.42802	1.76744	0.823185
B cells	HLA-DRA	3.81448	2.05446	0.791588
B cells	HLA-DRB1	2.58296	1.13395	0.690188
B cells	HLA-DPA1	2.56762	1.27236	0.732865
B cells	HLA-DPB1	2.76424	1.53336	0.772494
B cells	LTB	1.91856	1.29317	0.739806
B cells	CXCR4	2.39457	1.37912	0.740712
B cells	HLA-DQB1	1.75786	0.956143	0.697064
B cells	HLA-DQA1	1.81742	1.0513	0.714834
B cells	CD52	2.56033	0.996828	0.699726
B cells	BTG1	2.85702	1.0526	0.728857
B cells	MS4A1	1.6717	1.64664	0.837549
B cells	EEF1A1	4.36739	0.461726	0.703756
B cells	PTMA	3.53603	0.384137	0.663391
B cells	CD79A	1.98301	1.49587	0.803251
B cells	CD83	1.30101	0.97179	0.703416
B cells	VPREB3	1.11064	1.07998	0.741256
B cells	SMIM14	1.05523	0.849528	0.686401
B cells	CD37	2.12147	1.26486	0.795672
B cells	CD79B	1.23733	1.10803	0.74126
B cells	LAPTM5	2.01654	0.693174	0.664011
B cells	BANK1	0.855074	0.831609	0.707606
B cells	LIMD2	1.11661	0.681762	0.659511
B cells	EEF1B2	2.42828	0.588073	0.680781
B cells	FAU	3.38875	0.403741	0.709625
B cells	UBA52	2.99447	0.367626	0.65358
Cycling B	STMN1	2.22143	1.93813	0.89028
Cycling B	TUBA1B	2.95736	1.95135	0.886164
Cycling B	ACTG1	3.21471	1.16969	0.78987
Cycling B	PTMA	4.34611	1.17358	0.889014
Cycling B	HIST1H4C	1.92167	1.52936	0.768687
Cycling B	GAPDH	3.78583	1.67149	0.918269
Cycling B	PFN1	3.47467	1.20729	0.80958
Cycling B	HMGB2	2.42989	1.99811	0.885154
Cycling B	CORO1A	2.30992	1.40839	0.792241
Cycling B	TUBB	2.59066	1.96949	0.905848
Cycling B	MKI67	0.745664	0.720249	0.7644
Cycling B	CFL1	3.03351	1.04776	0.787848
Cycling B	H2AFZ	2.86968	1.864	0.904616
Cycling B	UBE2C	1.12592	1.10225	0.806885
Cycling B	HMGN2	2.77153	1.80919	0.887172
Cycling B	NUSAP1	0.927383	0.893219	0.798753
Cycling B	HMGB1	3.15046	1.79211	0.911233
Cycling B	SMC4	1.04876	0.901168	0.790586
Cycling B	TYMS	1.06724	1.03565	0.826124
Cycling B	H3F3A	2.95641	0.95952	0.790434
Cycling B	ARPC2	2.6233	1.06727	0.801589
Cycling B	CDK1	0.857603	0.837919	0.772521
Cycling B	RRM2	1.11546	1.09565	0.816288
Cycling B	CKS2	1.22752	0.984566	0.78678
Cycling B	PTTG1	1.20792	1.10963	0.820019
Cycling B	SLC25A5	2.19343	1.37505	0.861419
Cycling B	HNRNPA2B1	2.14835	0.992787	0.772078
Cycling B	TK1	0.901664	0.878121	0.788479
Cycling B	HMGN1	2.40262	1.46868	0.856107
Cycling B	YBX1	2.75022	1.00257	0.79871
Cycling B	HNRNPA1	2.42289	0.92525	0.766984
Cycling B	H2AFV	1.76299	1.2476	0.833615
Cycling B	ANP32B	1.80534	1.13759	0.812636
Cycling B	DDX39A	0.971446	0.789574	0.767565
Cycling B	CHCHD2	2.40837	1.04762	0.826849
Cycling B	LSM5	1.28054	0.838769	0.767448
Cycling B	TPI1	1.97177	1.03988	0.78876
Cycling B	NPM1	2.58704	1.05928	0.786376
Cycling B	BIRC5	0.91698	0.897758	0.80675
Cycling B	HMGA1	1.62668	1.30798	0.831902
Cycling T	ACTB	4.67749	1.5146	0.849573
Cycling T	TRBC2	1.64301	1.06773	0.765069
Cycling T	GZMA	1.75468	1.48835	0.757661
Cycling T	IL32	2.8453	2.05162	0.846056
Cycling T	CD2	1.69464	1.19656	0.788077
Cycling T	STMN1	1.91554	1.63439	0.818703
Cycling T	TUBA1B	2.47948	1.47365	0.800276
Cycling T	ACTG1	3.49362	1.45529	0.874212
Cycling T	CD7	1.64734	1.20894	0.772855
Cycling T	PTMA	3.94967	0.77598	0.786637
Cycling T	CD3D	1.97738	1.34138	0.785
Cycling T	GAPDH	3.8083	1.69915	0.916057
Cycling T	PFN1	3.72269	1.46175	0.878537
Cycling T	HMGB2	2.0861	1.65621	0.827238
Cycling T	COTL1	2.31032	1.37672	0.821057
Cycling T	CD3E	1.53682	1.08958	0.774776
Cycling T	CORO1A	2.57574	1.68145	0.860843
Cycling T	TUBB	2.18562	1.56553	0.838915
Cycling T	CFL1	3.15996	1.17877	0.844962
Cycling T	H2AFZ	2.18539	1.17723	0.788076
Cycling T	ARHGDIB	2.59413	1.21959	0.815836
Cycling T	HMGN2	2.26856	1.30569	0.805006
Cycling T	HMGB1	2.62682	1.26765	0.82516
Cycling T	SMC4	1.02914	0.883968	0.766731
Cycling T	TYMS	1.04452	1.0157	0.775733
Cycling T	LCK	1.30565	0.999553	0.78927
Cycling T	ARPC2	2.5545	1.00081	0.797485
Cycling T	RAC2	2.02048	1.25536	0.828286
Cycling T	SLC25A5	1.85126	1.03295	0.788418
Cycling T	ENO1	2.04062	1.18338	0.8103
Cycling T	CD99	1.62978	0.94877	0.758032
Cycling T	PPP1CA	1.5822	0.930528	0.779412
Cycling T	HNRNPA2B1	2.16601	1.01357	0.787465
Cycling T	HMGN1	1.82116	0.884772	0.758698
Cycling T	CALM3	1.52597	0.962974	0.780489
Cycling T	HNRNPA1	2.38601	0.890663	0.763774
Cycling T	H2AFV	1.56773	1.05373	0.786895
Cycling T	ANP32B	1.64457	0.9783	0.776722
Cycling T	CHCHD2	2.27245	0.913194	0.790635
Cycling T	TPI1	2.03747	1.10941	0.801329
