# Supplementary material for: IFN-γ and TNF-α drive a CXCL10+ CCL2+ macrophage phenotype expanded in severe COVID-19 lungs and inflammatory diseases with tissue inflammation
Source: Genome Med. 2021 Apr 20;13:64. doi: 10.1186/s13073-021-00881-3 (PMC8057009; doi:10.1186/s13073-021-00881-3)
Supplement: Supplementary file 4 — Additional file 4: Table S3. Number of cells per cluster, per disease and tissue for macrophage integration analysis. [file 13073_2021_881_MOESM4_ESM.xls]

## Sheet: Table S3
Table S3. Number of cells per cluster, per disease and tissue for macrophage integration analysis.
cluster	disease	tissue	number of cells
CXCL10+ CCL2+	Healthy BALF	BALF	1109
CXCL10+ CCL2+	Mild COVID-19	BALF	1252
CXCL10+ CCL2+	Severe COVID-19	BALF	8701
CXCL10+ CCL2+	Polymyositis lung	Lung	342
CXCL10+ CCL2+	SS lung	Lung	504
CXCL10+ CCL2+	HP lung	Lung	196
CXCL10+ CCL2+	Healthy colon	Colon	85
CXCL10+ CCL2+	Non-inflamed UC	Colon	179
CXCL10+ CCL2+	Inflamed UC	Colon	351
CXCL10+ CCL2+	Non-inflamed Crohn	Ileum	92
CXCL10+ CCL2+	Inflamed Crohn	Ileum	279
CXCL10+ CCL2+	OA	Synovium (Zhang, et al)	13
CXCL10+ CCL2+	RA	Synovium (Zhang, et al)	62
CXCL10+ CCL2+	RA	Synovium (Stephensen, et al)	236
CXCL10+ CCL2+	Healthy kidney	Kidney	4
CXCL10+ CCL2+	SLE	Kidney	48
FCN1+	Healthy BALF	BALF	1173
FCN1+	Mild COVID-19	BALF	47
FCN1+	Severe COVID-19	BALF	2856
FCN1+	Polymyositis lung	Lung	222
FCN1+	SS lung	Lung	707
FCN1+	HP lung	Lung	317
FCN1+	Healthy colon	Colon	52
FCN1+	Non-inflamed UC	Colon	372
FCN1+	Inflamed UC	Colon	685
FCN1+	Non-inflamed Crohn	Ileum	105
FCN1+	Inflamed Crohn	Ileum	144
FCN1+	OA	Synovium (Zhang, et al)	1
FCN1+	RA	Synovium (Zhang, et al)	52
FCN1+	RA	Synovium (Stephensen, et al)	274
FCN1+	Healthy kidney	Kidney	8
FCN1+	SLE	Kidney	67
C1QA+	Healthy BALF	BALF	1815
C1QA+	Mild COVID-19	BALF	144
C1QA+	Severe COVID-19	BALF	4000
C1QA+	Polymyositis lung	Lung	536
C1QA+	SS lung	Lung	661
C1QA+	HP lung	Lung	179
C1QA+	Healthy colon	Colon	176
C1QA+	Non-inflamed UC	Colon	542
C1QA+	Inflamed UC	Colon	537
C1QA+	Non-inflamed Crohn	Ileum	231
C1QA+	Inflamed Crohn	Ileum	279
C1QA+	OA	Synovium	10
C1QA+	RA	Synovium (AMP)	73
C1QA+	RA	Synovium (Stephensen)	549
C1QA+	SLE	Kidney	54
MRC1+ FABP4+	Healthy BALF	BALF	13781
MRC1+ FABP4+	Mild COVID-19	BALF	2154
MRC1+ FABP4+	Severe COVID-19	BALF	10706
MRC1+ FABP4+	Polymyositis lung	Lung	2272
MRC1+ FABP4+	SS lung	Lung	4832
MRC1+ FABP4+	HP lung	Lung	716
MRC1+ FABP4+	Healthy colon	Colon	1622
MRC1+ FABP4+	Non-inflamed UC	Colon	2278
MRC1+ FABP4+	Inflamed UC	Colon	2336
MRC1+ FABP4+	Non-inflamed Crohn	Ileum	510
MRC1+ FABP4+	Inflamed Crohn	Ileum	581
MRC1+ FABP4+	OA	Synovium (Zhang, et al)	105
MRC1+ FABP4+	RA	Synovium (Zhang, et al)	279
MRC1+ FABP4+	RA	Synovium (Stephensen, et al)	1779
MRC1+ FABP4+	Healthy kidney	Kidney	7
MRC1+ FABP4+	SLE	Kidney	94
