# Supplementary material for: IFN-γ and TNF-α drive a CXCL10+ CCL2+ macrophage phenotype expanded in severe COVID-19 lungs and inflammatory diseases with tissue inflammation
Source: Genome Med. 2021 Apr 20;13:64. doi: 10.1186/s13073-021-00881-3 (PMC8057009; doi:10.1186/s13073-021-00881-3)
Supplement: Supplementary file 5 — Additional file 5: Table S4. Macrophage cluster marker genes and relative statistics. [file 13073_2021_881_MOESM5_ESM.xls]

## Sheet: Table S4
Table S4. Macrophage cluster marker genes and relative statistics.
feature	group	avgExpr	logFC	auc	pval	padj	pct_in	pct_out
APOBEC3A	CXCL10+ CCL2+	1.67712	1.10876	0.71956	0	0	66.3644	24.4764
ATP6V0C	CXCL10+ CCL2+	1.42598	0.889405	0.714766	0	0	69.2634	25.6022
BCL2A1	CXCL10+ CCL2+	2.04542	0.877898	0.708147	0	0	87.7722	59.082
CCL2	CXCL10+ CCL2+	3.08096	1.81184	0.704454	0	0	67.7767	30.8544
CCL3	CXCL10+ CCL2+	2.22819	1.23565	0.717297	0	0	77.5217	37.5717
CCL4	CXCL10+ CCL2+	1.81116	1.08547	0.681621	0	0	61.9936	28.1276
CCL4L2	CXCL10+ CCL2+	1.55131	0.996292	0.679598	0	0	57.3924	22.8311
CCL7	CXCL10+ CCL2+	1.375	0.88742	0.656122	0	0	48.5765	17.6477
CCL8	CXCL10+ CCL2+	2.17614	1.43524	0.696091	0	0	59.3622	22.2838
CDKN1A	CXCL10+ CCL2+	1.30639	0.713784	0.703926	0	0	73.7754	35.8772
CLIC1	CXCL10+ CCL2+	2.33748	0.635337	0.705209	0	0	93.8452	79.2157
CTSB	CXCL10+ CCL2+	3.34972	0.824055	0.717868	0	0	98.1714	89.8987
CTSL	CXCL10+ CCL2+	3.28831	1.29437	0.726079	0	0	92.3586	74.8156
CXCL10	CXCL10+ CCL2+	2.55335	1.65043	0.725923	0	0	69.2411	28.0145
CXCL11	CXCL10+ CCL2+	0.975264	0.728107	0.67158	0	0	46.0566	11.7843
DEFB1	CXCL10+ CCL2+	1.17142	0.625644	0.655619	0	0	58.0911	27.5098
EPSTI1	CXCL10+ CCL2+	1.42502	0.709771	0.703187	0	0	77.5738	44.189
GABARAP	CXCL10+ CCL2+	1.91455	0.656739	0.663846	0	0	82.6284	60.3881
GBP1	CXCL10+ CCL2+	1.84924	1.0304	0.732686	0	0	80.6512	42.0963
GBP5	CXCL10+ CCL2+	1.05957	0.656616	0.6949	0	0	62.7221	23.0261
H3F3B	CXCL10+ CCL2+	3.06031	0.663396	0.686811	0	0	97.9633	90.4969
IDO1	CXCL10+ CCL2+	0.933018	0.686107	0.668223	0	0	45.7296	12.076
IFI27	CXCL10+ CCL2+	2.6823	1.1121	0.662922	0	0	72.4374	49.2036
IFI30	CXCL10+ CCL2+	2.38017	0.903908	0.693191	0	0	87.5418	66.5957
IFI35	CXCL10+ CCL2+	1.21487	0.64197	0.697285	0	0	72.1252	38.8303
IFI6	CXCL10+ CCL2+	2.53237	0.851923	0.704789	0	0	88.8278	71.507
IFIT1	CXCL10+ CCL2+	1.85831	1.03439	0.698422	0	0	70.3338	35.1136
IFIT2	CXCL10+ CCL2+	1.94513	1.04736	0.696109	0	0	72.259	38.4878
IFIT3	CXCL10+ CCL2+	2.10134	1.08697	0.708936	0	0	77.4771	45.069
IFITM1	CXCL10+ CCL2+	2.07079	1.2756	0.724893	0	0	72.3853	29.7008
IFITM2	CXCL10+ CCL2+	1.70057	0.74397	0.679187	0	0	79.9673	47.5746
IFITM3	CXCL10+ CCL2+	3.32168	1.47683	0.733353	0	0	89.1994	66.612
IL1RN	CXCL10+ CCL2+	2.12117	1.31937	0.753007	0	0	79.7666	37.4455
IRF7	CXCL10+ CCL2+	1.38248	0.788678	0.71537	0	0	74.0132	34.9628
ISG15	CXCL10+ CCL2+	3.1763	1.47497	0.736899	0	0	87.0661	64.852
ISG20	CXCL10+ CCL2+	1.71533	1.08864	0.737957	0	0	74.1842	29.8188
KLF6	CXCL10+ CCL2+	2.50965	0.800957	0.674692	0	0	92.6187	72.8262
LAP3	CXCL10+ CCL2+	1.59048	0.711243	0.701483	0	0	82.1304	52.1779
LILRB4	CXCL10+ CCL2+	1.17062	0.657394	0.700638	0	0	70.7054	33.8829
LY6E	CXCL10+ CCL2+	2.43562	0.757126	0.694816	0	0	88.352	72.2149
LYN	CXCL10+ CCL2+	1.39004	0.650815	0.692238	0	0	78.7854	46.3194
MAFB	CXCL10+ CCL2+	1.74728	0.705675	0.670249	0	0	81.008	53.0251
MT2A	CXCL10+ CCL2+	3.13751	1.01691	0.685627	0	0	91.7714	74.8615
MTRNR2L12	CXCL10+ CCL2+	1.11516	0.653581	0.684778	0	0	62.9228	25.7448
MX1	CXCL10+ CCL2+	1.97871	1.08188	0.721806	0	0	77.2616	42.1471
MX2	CXCL10+ CCL2+	1.17524	0.629001	0.686265	0	0	69.0478	32.3539
NFKBIA	CXCL10+ CCL2+	1.95832	0.728086	0.665475	0	0	85.3118	61.1927
NINJ1	CXCL10+ CCL2+	1.41825	0.832344	0.71996	0	0	74.5336	34.7268
OAS1	CXCL10+ CCL2+	1.33818	0.701556	0.69464	0	0	71.9468	39.7283
OASL	CXCL10+ CCL2+	1.14785	0.628944	0.690077	0	0	68.5423	33.2061
PLAUR	CXCL10+ CCL2+	1.88229	0.671384	0.680689	0	0	89.0954	65.5452
PLEK	CXCL10+ CCL2+	1.73597	0.835462	0.718987	0	0	83.959	52.8727
PLSCR1	CXCL10+ CCL2+	1.67234	0.74614	0.710406	0	0	84.2712	54.1952
PSMB9	CXCL10+ CCL2+	1.60692	0.628541	0.677391	0	0	81.3722	57.0253
RSAD2	CXCL10+ CCL2+	2.03957	1.22327	0.719346	0	0	72.8759	31.0724
SAT1	CXCL10+ CCL2+	3.88409	0.748874	0.705983	0	0	99.16	96.1358
SGK1	CXCL10+ CCL2+	1.70096	0.650482	0.656597	0	0	78.9341	53.2152
SOD2	CXCL10+ CCL2+	2.21435	1.08148	0.734003	0	0	88.6271	56.4534
SPP1	CXCL10+ CCL2+	1.1789	0.625685	0.607034	0	0	40.3256	18.9505
STAT1	CXCL10+ CCL2+	1.49542	0.661346	0.685877	0	0	79.5808	49.4346
TAP1	CXCL10+ CCL2+	1.13024	0.6544	0.707563	0	0	71.3893	31.1412
TIMP1	CXCL10+ CCL2+	2.25879	0.715667	0.652402	0	0	89.3184	71.466
TNFSF10	CXCL10+ CCL2+	1.81396	1.01858	0.699904	0	0	69.858	36.1034
TNFSF13B	CXCL10+ CCL2+	1.63317	0.64049	0.669396	0	0	79.8632	54.8573
TPM4	CXCL10+ CCL2+	1.53115	0.674994	0.694999	0	0	82.6804	51.7387
TXN	CXCL10+ CCL2+	2.41173	0.650613	0.663136	0	0	93.3992	78.3324
TYMP	CXCL10+ CCL2+	2.774	0.814038	0.709215	0	0	95.6441	83.0602
UBE2L6	CXCL10+ CCL2+	1.47996	0.689189	0.700946	0	0	79.3206	49.1298
VAMP5	CXCL10+ CCL2+	1.68651	0.846865	0.700148	0	0	77.7596	43.0615
WARS	CXCL10+ CCL2+	1.47187	0.766422	0.702919	0	0	76.3919	42.7944
ACTB	FCN1+	4.35422	0.474361	0.675153	0	0	97.5007	97.473
AIF1	FCN1+	2.53365	0.279733	0.601909	7.94837e-176	4.45893e-174	92.0926	90.9649
AP1S2	FCN1+	0.848618	0.381653	0.580374	1.69814e-147	7.02913e-146	43.6035	35.6343
APOBEC3A	FCN1+	1.35896	0.652349	0.607442	2.54577e-283	3.58806e-281	47.4583	30.423
CD14	FCN1+	1.25293	0.315124	0.575648	2.54888e-107	5.14421e-106	58.4016	54.6303
CD300E	FCN1+	0.776898	0.455276	0.60773	0	0	38.9014	19.6252
CD48	FCN1+	0.860941	0.356157	0.590353	6.84016e-192	4.45237e-190	46.0604	33.2883
CD55	FCN1+	0.725318	0.310787	0.570847	5.9969e-119	1.49301e-117	40.723	33.7498
CFP	FCN1+	0.649479	0.479785	0.624253	0	0	35.6679	13.0726
CORO1A	FCN1+	0.931142	0.571786	0.639394	0	0	47.4301	25.332
COTL1	FCN1+	1.88801	0.4918	0.656642	0	0	80.1469	75.496
CSTA	FCN1+	1.33431	0.287597	0.563789	2.38555e-75	2.57163e-74	60.7738	58.0476
DUSP1	FCN1+	2.14644	0.445219	0.604321	1.68013e-187	1.04573e-185	78.4242	72.8904
DUSP6	FCN1+	1.07928	0.460738	0.597628	2.25258e-209	1.74616e-207	49.7458	37.4431
EEF1D	FCN1+	1.83957	0.285337	0.606998	1.04671e-194	7.00026e-193	80.6552	81.5352
FCN1	FCN1+	1.83661	1.26449	0.756488	0	0	70.771	29.7865
FGL2	FCN1+	0.949855	0.380517	0.592502	2.23281e-195	1.50507e-193	48.9975	34.8315
FGR	FCN1+	0.948707	0.283199	0.572682	2.94723e-105	5.7181e-104	51.0167	47.1815
FOS	FCN1+	2.26459	0.571973	0.61104	2.81761e-214	2.25594e-212	75.8684	68.7416
FPR1	FCN1+	1.07361	0.515437	0.628309	0	0	54.222	40.3469
GAPDH	FCN1+	2.6706	0.342734	0.62221	5.94185e-252	6.41343e-250	91.2595	90.7676
H3F3A	FCN1+	2.7635	0.408075	0.671448	0	0	91.7679	90.8492
H3F3B	FCN1+	3.00133	0.535509	0.656373	0	0	92.7139	91.7543
HPSE	FCN1+	0.52588	0.277701	0.562379	6.16588e-136	2.08637e-134	28.8901	18.9471
IER2	FCN1+	0.989975	0.304322	0.567754	5.35043e-95	8.66536e-94	49.5905	43.549
IFITM2	FCN1+	1.77621	0.757225	0.655847	0	0	67.7351	51.9223
IFITM3	FCN1+	2.53769	0.470847	0.582104	1.15776e-117	2.82466e-116	72.6207	70.4895
ISG20	FCN1+	1.16511	0.377686	0.56389	7.47338e-92	1.1329e-90	44.4084	37.1418
JUNB	FCN1+	1.52639	0.299996	0.572959	1.13114e-95	1.85664e-94	66.902	62.87
LILRA5	FCN1+	0.728785	0.445436	0.605511	0	0	38.7744	22.5365
LILRB2	FCN1+	0.7825	0.361495	0.583895	1.42048e-174	7.81449e-173	41.5984	30.7198
LST1	FCN1+	1.97599	0.428001	0.619455	1.70891e-243	1.71434e-241	80.2598	76.873
LYZ	FCN1+	3.60152	0.541459	0.610029	1.4297e-204	1.04197e-202	95.538	91.8345
MAFB	FCN1+	1.43587	0.294828	0.559089	5.34384e-65	4.45861e-64	58.6134	58.0238
MNDA	FCN1+	1.80068	0.467804	0.635839	0	0	77.5205	70.6483
MX2	FCN1+	0.948633	0.319122	0.566724	2.3923e-98	4.13356e-97	45.0438	38.3452
NAMPT	FCN1+	1.65955	0.513258	0.624895	9.25231e-275	1.18638e-272	68.2576	64.4132
NCF1	FCN1+	1.23108	0.378758	0.576488	5.82481e-114	1.32448e-112	53.8266	49.4502
NEAT1	FCN1+	2.96968	0.433796	0.62892	5.23961e-280	7.26474e-278	94.9026	93.1269
NFKBIA	FCN1+	1.61168	0.276194	0.556117	7.40661e-57	5.12839e-56	64.671	65.6418
PLAC8	FCN1+	0.879189	0.482936	0.607832	0	0	43.0528	26.157
PTPRC	FCN1+	1.33619	0.270463	0.58912	1.70229e-140	6.3248e-139	66.1536	65.5187
PTPRE	FCN1+	0.905046	0.292466	0.566425	2.89946e-94	4.65606e-93	46.7947	40.9419
RGS2	FCN1+	0.796405	0.344959	0.568506	3.07924e-134	1.01968e-132	36.1339	24.8572
S100A12	FCN1+	1.39925	1.1369	0.693054	0	0	48.5174	12.6556
S100A4	FCN1+	3.57046	0.854548	0.737446	0	0	98.4891	90.3773
S100A6	FCN1+	4.03644	0.398955	0.620044	5.25053e-243	5.2364e-241	98.8421	95.59
S100A8	FCN1+	3.59385	1.79612	0.763687	0	0	87.3482	68.5991
S100A9	FCN1+	3.50393	1.42606	0.747721	0	0	90.9771	80.1715
SELL	FCN1+	0.551953	0.414208	0.60521	0	0	30.4151	11.0842
SERPINB1	FCN1+	1.15452	0.36104	0.597051	5.55469e-175	3.07564e-173	57.9497	55.028
SERPINB9	FCN1+	0.567044	0.336067	0.582993	1.27464e-258	1.50956e-256	31.1212	16.6323
SH3BGRL3	FCN1+	3.21154	0.300934	0.621037	5.22539e-247	5.33616e-245	96.7806	95.7058
SLC25A37	FCN1+	0.716161	0.390185	0.588429	1.08335e-226	9.52346e-225	37.5035	23.9417
SLC2A3	FCN1+	0.699338	0.281155	0.558864	3.40146e-88	4.79806e-87	37.207	30.4067
SRGN	FCN1+	3.22901	0.550768	0.677043	0	0	96.2864	94.446
STXBP2	FCN1+	1.49164	0.357701	0.590956	2.07231e-148	8.72622e-147	66.9444	61.4826
TIMP1	FCN1+	2.20392	0.587382	0.622462	6.38009e-257	7.35176e-255	79.2149	74.2154
TNFSF10	FCN1+	1.36967	0.431317	0.569403	7.72604e-102	1.41071e-100	49.5058	41.4331
TNFSF13B	FCN1+	1.40686	0.329854	0.580033	7.77117e-117	1.86399e-115	63.0613	58.9868
TYMP	FCN1+	2.49775	0.431808	0.619339	6.39339e-241	6.30248e-239	86.1762	85.2448
VAMP5	FCN1+	1.24672	0.280799	0.556022	2.69836e-62	2.12259e-61	54.1655	48.8211
VCAN	FCN1+	1.32919	0.969407	0.699009	0	0	55.5775	21.9637
WARS	FCN1+	1.10345	0.286828	0.551079	2.65842e-52	1.64561e-51	48.941	48.8552
ZFP36	FCN1+	1.55183	0.367543	0.582145	1.68101e-121	4.4309e-120	64.9816	61.5227
C1QA	C1QA+	2.34654	1.25433	0.634354	0	0	76	52
CCNL1	C1QA+	0.93107	0.252712	0.555221	1.70707e-79	1.5387e-78	49.1212	49.7797
DDX5	C1QA+	1.52389	0.149572	0.569376	4.05001e-110	4.99775e-109	70.5702	77.7783
DUSP1	C1QA+	2.05603	0.359746	0.582723	1.01566e-156	2.06204e-155	75.2504	73.1392
FOS	C1QA+	2.04939	0.348129	0.56529	2.39521e-99	2.64217e-98	70.5395	69.2498
JUND	C1QA+	1.32274	0.365957	0.58872	1.22122e-188	3.35372e-187	61.353	59.6887
KLF6	C1QA+	2.32921	0.547815	0.619837	0	0	79.9407	75.8661
MAFB	C1QA+	1.39121	0.255742	0.550247	2.04821e-62	1.45846e-61	58.41	58.03
MARCKS	C1QA+	1.17158	0.345645	0.568425	4.02523e-127	6.0216e-126	49.7752	43.8405
MCL1	C1QA+	1.46599	0.259599	0.581017	6.77519e-152	1.29389e-150	66.8915	69.8264
NAMPT	C1QA+	1.51823	0.372009	0.588642	2.8517e-184	7.48199e-183	64.9499	64.7529
NEAT1	C1QA+	3.16151	0.672773	0.690011	0	0	94.86	93.0591
RNF213	C1QA+	1.33803	0.288181	0.563257	7.87601e-97	8.46361e-96	58.5428	60.2266
SAT1	C1QA+	3.60193	0.381578	0.605545	4.28343e-249	2.28995e-247	95.8819	96.8032
SGK1	C1QA+	1.51266	0.396823	0.579986	2.04781e-155	4.10864e-154	61.6391	57.2895
TAOK1	C1QA+	1.36876	0.375243	0.554534	5.2307e-77	4.58163e-76	52.0233	50.3594
VMP1	C1QA+	1.02249	0.238652	0.553009	4.38269e-71	3.55747e-70	51.6554	54.2163
ZEB2	C1QA+	1.23884	0.249456	0.569532	3.91718e-115	5.0724e-114	59.9734	63.1004
ZFP36	C1QA+	1.43257	0.245602	0.551136	2.25439e-63	1.63324e-62	60.7092	62.0245
ACP5	MRC1+ FABP4+	1.80858	0.68451	0.671552	0	0	78.085	56.6808
ALDH2	MRC1+ FABP4+	1.17587	0.530358	0.635407	0	0	59.5206	37.1331
ALOX5AP	MRC1+ FABP4+	1.61153	0.750998	0.656055	0	0	64.6826	41.6658
APOC1	MRC1+ FABP4+	3.43043	1.52382	0.692407	0	0	79.5174	53.522
APOE	MRC1+ FABP4+	2.58147	1.18341	0.680624	0	0	76.7911	45.2947
C1QA	MRC1+ FABP4+	2.92241	1.32475	0.713721	0	0	80.5752	50.9549
C1QB	MRC1+ FABP4+	3.00523	1.38245	0.717845	0	0	81.2267	50.6459
CD52	MRC1+ FABP4+	1.89636	0.538598	0.611369	0	0	71.1704	61.5981
CD74	MRC1+ FABP4+	4.40142	0.512379	0.658005	0	0	99.3984	97.8109
CD9	MRC1+ FABP4+	1.35927	0.548152	0.635513	0	0	65.6179	43.9306
COX7C	MRC1+ FABP4+	2.01022	0.436636	0.64079	0	0	87.7645	77.3954
FABP4	MRC1+ FABP4+	1.60643	0.987083	0.650505	0	0	49.5687	21.3621
FBP1	MRC1+ FABP4+	1.36628	0.555652	0.63017	0	0	62.7577	45.5116
FCGRT	MRC1+ FABP4+	1.6483	0.539194	0.654741	0	0	79.5764	61.2596
GCHFR	MRC1+ FABP4+	1.24292	0.680339	0.660487	0	0	58.8509	30.6413
GPNMB	MRC1+ FABP4+	1.41901	0.483122	0.62203	0	0	71.3066	46.7574
GSTP1	MRC1+ FABP4+	1.76689	0.478544	0.641645	0	0	82.9293	67.3668
HINT1	MRC1+ FABP4+	1.34521	0.426881	0.634339	0	0	75.8876	56.9668
HLA-DMA	MRC1+ FABP4+	1.76025	0.588488	0.667635	0	0	81.7352	63.3928
HLA-DMB	MRC1+ FABP4+	1.20443	0.49909	0.648388	0	0	69.6404	44.8575
HLA-DPA1	MRC1+ FABP4+	3.01942	0.699844	0.67776	0	0	93.8368	84.4263
HLA-DPB1	MRC1+ FABP4+	2.89811	0.806809	0.69058	0	0	92.6632	80.2255
HLA-DQA1	MRC1+ FABP4+	2.06103	0.845823	0.679261	0	0	79.6513	54.0282
HLA-DQB1	MRC1+ FABP4+	2.06029	0.696776	0.662373	0	0	81.7488	63.2186
HLA-DRA	MRC1+ FABP4+	4.10165	0.630069	0.667105	0	0	98.8241	96.243
HLA-DRB1	MRC1+ FABP4+	3.52672	0.662319	0.663185	0	0	95.9548	90.7537
HLA-DRB5	MRC1+ FABP4+	2.02484	0.454882	0.602258	0	0	76.16	67.4325
LTA4H	MRC1+ FABP4+	1.13657	0.432086	0.614937	0	0	60.222	40.4497
MARCO	MRC1+ FABP4+	1.59781	0.617919	0.630274	0	0	65.0413	45.5609
MGST3	MRC1+ FABP4+	1.36662	0.550729	0.657852	0	0	71.579	49.4856
NDUFA4	MRC1+ FABP4+	1.75226	0.554736	0.671447	0	0	83.2448	66.0191
NUPR1	MRC1+ FABP4+	1.30458	0.63989	0.637163	0	0	55.6433	28.4719
PEBP1	MRC1+ FABP4+	0.904921	0.460037	0.651695	0	0	58.7987	32.1467
PSMA7	MRC1+ FABP4+	1.86029	0.428517	0.635861	0	0	85.1902	73.405
RETN	MRC1+ FABP4+	1.03776	0.427412	0.594922	0	0	47.9819	30.7958
TMSB4X	MRC1+ FABP4+	4.91004	0.604743	0.676859	0	0	98.0341	97.6334
UBB	MRC1+ FABP4+	2.01344	0.669951	0.681861	0	0	82.9088	68.2083
VAMP8	MRC1+ FABP4+	1.89213	0.532831	0.661899	0	0	87.0312	70.2889
VSIG4	MRC1+ FABP4+	1.1761	0.508816	0.642811	0	0	65.0073	39.4669
