# Supplementary material for: IFN-γ and TNF-α drive a CXCL10+ CCL2+ macrophage phenotype expanded in severe COVID-19 lungs and inflammatory diseases with tissue inflammation
Source: Genome Med. 2021 Apr 20;13:64. doi: 10.1186/s13073-021-00881-3 (PMC8057009; doi:10.1186/s13073-021-00881-3)
Supplement: Supplementary file 6 — Additional file 6: Table S5. Hashtag antibodies for the 10X single-cell cell hashing experiment. [file 13073_2021_881_MOESM6_ESM.xls]

## Sheet: Table S5
Table S5. Hashtag antibodies for the 10X single-cell cell hashing experiment.
Hashtag Antibodies	Clone	Cat #	Barcode Sequence
TotalSeq™-A0251 anti-human Hashtag 1 Antibody	LNH-94; 2M2	394601	GTCAACTCTTTAGCG
TotalSeq™-A0252 anti-human Hashtag 2 Antibody	LNH-94; 2M2	394603	TGATGGCCTATTGGG
TotalSeq™-A0254 anti-human Hashtag 4 Antibody	LNH-94; 2M2	394607	AGTAAGTTCAGCGTA
TotalSeq™-A0255 anti-human Hashtag 5 Antibody	LNH-94; 2M2	394609	AAGTATCGTTTCGCA
TotalSeq™-A0256 anti-human Hashtag 6 Antibody	LNH-94; 2M2	394611	GGTTGCCAGATGTCA
TotalSeq™-A0257 anti-human Hashtag 7 Antibody	LNH-94; 2M2	394613	TGTCTTTCCTGCCAG
TotalSeq™-A0258 anti-human Hashtag 8 Antibody	LNH-94; 2M2	394615	CTCCTCTGCAATTAC
TotalSeq™-A0259 anti-human Hashtag 9 Antibody	LNH-94; 2M2	394617	CAGTAGTCACGGTCA
TotalSeq™-A0262 anti-human Hashtag 12 Antibody	LNH-94; 2M2	394623	TAACGACCAGCCATA
