# Supplementary material for: IFN-γ and TNF-α drive a CXCL10+ CCL2+ macrophage phenotype expanded in severe COVID-19 lungs and inflammatory diseases with tissue inflammation
Source: Genome Med. 2021 Apr 20;13:64. doi: 10.1186/s13073-021-00881-3 (PMC8057009; doi:10.1186/s13073-021-00881-3)
Supplement: Supplementary file 7 — Additional file 7: Table S6. Details for the 10X single-cell cell hashing experiment. [file 13073_2021_881_MOESM7_ESM.xls]

## Sheet: Table S6
Table S6. Details for the 10X single-cell cell hashing experiment.
Library ID	Ccell hashing library	Hashing Primer	Cell capture aim	cDNA (ng/ul)	Library(ng/ul)	mRNA Read #	HTO Reads #
BRI-783	BRI-784	TGTCAGTC	18000	70.6	14.5	550	100
BRI-785	BRI-786	TTTCCGCT	18000	49.2	15.5	550	90
BRI-787	BRI-788	AATGAGCG	18000	52.8	16.4	550	90
BRI-789	BRI-790	GGAATCTC	18000	47.3	14.5	550	90
